# Supplementary material for: Ultrahigh-speed laser drilling of transparent materials via transient electronic excitation
Source: Sci Adv. 2025 Jun 11;11(24):eadv4436. doi: 10.1126/sciadv.adv4436 (PMC12153975; doi:10.1126/sciadv.adv4436)
Supplement: Supplementary file 2 — Movies S1 to S5 [file sciadv.adv4436_movies_s1_to_s5.zip]

Archive with 5 entries (5 files):
- adv4436_movie_s1.mp4
- adv4436_movie_s2.mp4
- adv4436_movie_s3.mp4
- adv4436_movie_s4.mp4
- adv4436_movie_s5.mov
